# Supplementary material for: Explainable Boosting Machine in Sepsis Prediction Using Platelet Metabolomics: An Interpretable Machine Learning Approach
Source: Diagnostics (Basel). 2026 May 27;16(11):1643. doi: 10.3390/diagnostics16111643 (PMC13256616; doi:10.3390/diagnostics16111643)
Supplement: Supplementary file 1 [file diagnostics-16-01643-s001.zip]

Archive with 1 entries (1 files):
- diagnostics-4187697-supplementary.pdf
